# Supplementary material for: Validation of the OrthoGnathicAnalyser 2.0—3D accuracy assessment tool for bimaxillary surgery and genioplasty
Source: PLoS One. 2021 Jan 26;16(1):e0246196. doi: 10.1371/journal.pone.0246196 (PMC7837467; doi:10.1371/journal.pone.0246196)
Supplement: S1 Data — (XLSX) [file pone.0246196.s001.xlsx]

## Sheet: Analyse_compleet_0607
Patient_Number	Center	Geslacht	Leeftijd	OBS1_1_transMaxillaRL	OBS2_transMaxillaRL	OBS1_2_transMaxillaRL	OBS1_1_transMaxillaFB	OBS2_transMaxillaFB	OBS1_2_transMaxillaFB	OBS1_1_transMaxillaDU	OBS2_transMaxillaDU	OBS1_2_transMaxillaDU	OBS1_1_rotMaxillaR	OBS2_rotMaxillaR	OBS1_2_rotMaxillaR	OBS1_1_rotMaxillaP	OBS2_rotMaxillaP	OBS1_2_rotMaxillaP	OBS1_1_rotMaxillaY	OBS2_rotMaxillaY	OBS1_2_rotMaxillaY	OBS1_1_transMandibleRL	OBS2_transMandibleRL	OBS1_2_transMandibleRL	OBS1_1_transMandibleFB	OBS2_transMandibleFB	OBS1_2_transMandibleFB	OBS1_1_transMandibleDU	OBS2_transMandibleDU	OBS1_2_transMandibleDU	OBS1_1_rotMandibleR	OBS2_rotMandibleR	OBS1_2_rotMandibleR	OBS1_1_rotMandibleP	OBS2_rotMandibleP	OBS1_2_rotMandibleP	OBS1_1_rotMandibleY	OBS2_rotMandibleY	OBS1_2_rotMandibleY	OBS1_1_transChinRL	OBS2_transChinRL	OBS1_2_transChinRL	OBS1_1_transChinFB	OBS2_transChinFB	OBS1_2_transChinFB	OBS1_1_transChinDU	OBS2_transChinDU	OBS1_2_transChinDU	OBS1_1_rotChinR
1	AMC	F	60	0.680763	0.674904	0.610802	3.4821	3.52328	3.46883	-2.19406	-2.07819	-2.00412	-0.927252	-0.91898	-0.792935	7.89095	7.69796	7.65454	0.447107	0.526837	0.477709	0.679352	0.652626	0.609589	0.390829	0.692125	0.619305	-4.4595	-3.94582	-3.83069	0.799117	0.804203	0.907503	5.62214	4.86507	4.62579	0.0455897	0.00127763	0.0866288	0.326347	0.221832	0.235146	-0.15781	0.0330124	0.0465775	-0.0307808	-0.476456	-0.392021	0.331699
2	AMC	F	67	-0.0251846	-0.197357	-0.188896	2.03895	1.93403	2.0919	0.0813828	0.290703	-0.0766296	-0.378756	-0.356832	-0.475168	-0.513134	-0.824904	-0.252937	-0.528471	-0.720663	-0.623361	1.30798	1.28683	1.21165	8.01376	8.16176	8.12537	-14.333	-13.9016	-14.252	0.367366	0.375954	0.407586	8.89024	8.38814	8.89996	-0.0517668	-0.0603588	-0.0869488	-1.00249	-1.05481	-0.868179	-0.523636	-0.314354	-0.522827	-0.983463	-1.44128	-1.20344	0.190198
3	AMC	M	39	-1.26366	-1.30966	-1.31335	4.20292	4.06454	4.0392	-0.404175	-0.480484	-0.306671	-0.357941	-0.380708	-0.222209	1.65933	1.80496	1.32717	-0.621546	-0.729526	-0.611714	-2.87639	-2.83665	-2.83418	2.96418	2.87367	2.89938	-10.8755	-11.0766	-10.9394	-0.252786	-0.103821	-0.295814	8.42431	8.47877	8.42156	0.804114	0.758959	0.880842	0.026741	0.172226	-0.0104141	-0.96796	-1.0001	-1.0063	-2.0952	-1.96959	-1.96559	-0.101022
4	AMC	M	17	1.22624	1.18509	1.04904	1.49601	1.81354	1.5685	0.116814	-0.284477	0.0374222	-1.623	-1.5764	-1.61966	-5.79649	-5.09148	-5.55723	0.9474	1.0874	0.793649	1.98676	2.23637	1.78195	4.43821	4.62205	4.45344	-0.627403	-0.735481	-0.14946	1.24095	1.37741	1.17903	-3.96039	-3.7775	-5.46737	5.3154	5.91983	5.30434	-4.29933	-4.84731	-4.36124	-0.386688	-0.324768	0.213951	-4.96845	-4.74929	-5.33028	-3.65861
5	AMC	F	32	0.837738	0.940521	0.925018	2.15928	2.87197	2.02979	-0.0871201	-0.976349	0.297249	0.248554	0.544462	0.373816	-3.75837	-1.92561	-4.26699	-0.051323	0.0854878	0.0822734	0.794815	0.974579	0.950943	1.49219	2.10718	1.67076	3.50099	3.49575	3.82304	0.889311	1.26056	1.12111	-8.5191	-7.76065	-9.01792	0.407995	0.306054	0.419549	-0.459854	0.0379181	-0.326538	-1.20093	-1.12292	-1.00996	-0.100044	-0.562752	-0.259666	0.205429
6	AMC	M	19	-0.386017	-0.404266	-0.457886	2.96992	3.16202	2.7478	-0.849419	-0.799881	-0.748802	-1.77922	-1.72111	-1.6448	2.05863	1.74634	1.64068	-0.964028	-0.886374	-0.835171	1.79466	1.651	1.90845	0.224564	0.308678	0.0821457	-1.1143	-1.30466	-1.16219	-1.47004	-1.77697	-1.3252	3.58328	5.1586	3.99007	0.697562	0.647755	0.705679	0.102432	0.133377	0.0600433	2.50187	1.89005	1.89588	-1.13908	-1.22397	-1.32721	-0.320196
7	MKA	F	48	-1.3643	-1.34226	-1.30155	1.75999	1.75043	1.83324	-1.62903	-1.63189	-1.52328	-1.23911	-1.21236	-1.19181	0.195183	0.0792744	0.120299	-2.81575	-2.7267	-2.81776	-0.965538	-1.04162	-0.887199	3.45632	3.41745	3.4963	-5.39499	-5.29639	-5.3514	0.286364	0.0578045	0.117449	2.89265	2.86183	2.96788	-2.29408	-2.29335	-2.23147	2.57936	1.58549	1.71557	0.334335	0.256897	0.145149	-0.653824	-1.35896	-1.21913	-3.84819
8	MKA	F	36	-0.031723	-0.167442	-0.183968	1.52472	1.51073	1.49052	1.01736	0.67614	0.692394	0.721278	1.07352	1.02764	-4.44992	-4.31448	-3.97176	-0.0243544	-0.0584493	-0.242697	0.65918	0.817108	0.72406	0.714588	0.699791	0.652988	2.74572	2.55666	2.85264	0.230989	0.145701	0.267249	-6.02581	-5.98618	-6.22573	2.24239	2.5173	2.26135	-0.581955	-0.782738	-0.55265	-0.0458603	0.0103149	0.030899	-0.752644	-0.618046	-0.71077	0.502635
9	MKA	M	19	1.51208	1.52356	1.52958	-2.955	-2.79296	-2.86012	-0.269066	-0.329185	-0.40617	-0.339014	-0.238761	-0.309641	-0.783438	-0.85003	-0.615518	0.598339	0.688307	0.551751	-0.493851	-0.567551	-0.39991	-9.94945	-9.8596	-9.92597	-1.40873	-1.39815	-1.52422	-0.435086	-0.374557	-0.355606	-3.40592	-3.38257	-3.26711	-1.05038	-1.13101	-1.11039	0.141441	0.365562	0.126686	-2.0435	-2.62729	-1.75364	-2.18716	-2.37159	-2.1698	1.46286
10	MKA	M	26	1.02641	1.0285	1.18193	-2.76731	-2.55978	-2.75784	2.70124	1.79428	2.52822	-1.14564	-1.03579	-1.49942	2.50871	3.8004	2.74162	0.935558	0.859871	0.905175	3.01267	2.95386	2.81901	2.17224	2.02254	2.17619	0.825752	1.02817	1.12371	-3.44165	-3.48195	-3.40532	-0.604405	-0.95489	-1.01782	4.21091	4.23207	4.04899	-1.59827	-1.69143	-1.5088	2.62514	2.88716	2.69973	-3.81063	-3.7899	-3.95338	3.32162
11	MKA	M	20	2.12154	2.11063	2.21452	2.51677	2.59466	2.53667	-0.0120087	-0.252041	-0.225906	-1.51366	-1.2547	-1.43311	3.10475	3.56155	3.47747	0.227868	0.269922	0.254262	0.62587	0.340714	0.631462	3.50323	3.66229	3.5809	-3.62778	-3.71937	-3.66034	-2.04506	-3.79435	-1.95782	2.06224	3.01467	2.06588	1.46279	1.85603	1.35891	-2.61948	-2.40554	-1.27178	3.98665	3.37552	3.84489	-1.15056	-1.22875	-1.34125	-3.66807
12	MKA	F	21	1.44962	1.50543	1.51347	-0.578987	-0.390575	-0.475983	0.0159531	-0.00862885	-0.078495	-0.697882	-0.682533	-0.624102	0.371189	0.404003	0.520212	0.0764906	0.0442207	0.109638	1.03001	0.974281	1.09987	-0.920341	-0.858055	-0.770794	2.71618	2.71838	2.81421	-0.239499	-0.798003	-0.226725	-5.06898	-4.85592	-5.27698	0.596838	0.563054	0.581458	-1.4586	-1.64664	-1.4082	1.2926	1.13812	1.29377	-0.987959	-1.01697	-1.014	1.43595
13	MKA	M	29	1.1029	1.1737	1.206	2.39159	2.21414	2.28609	-0.856178	-0.459267	-0.683151	-1.3371	-1.37721	-1.26762	1.21861	0.631009	0.927459	0.319554	0.374625	0.424334	2.16627	2.30807	2.31384	2.7573	2.72431	2.68119	0.985905	0.966515	1.14423	-1.41749	-1.36236	-1.17649	-1.24304	-1.29048	-1.39054	0.527616	0.516596	0.455717	1.17414	1.26369	1.27234	-0.630493	-0.644882	-0.514595	-1.69474	-1.6628	-1.74887	-2.03188
14	MKA	M	25	-0.159058	-0.127251	-0.176918	-0.204082	-0.289047	-0.203148	1.10579	1.13324	1.1578	-1.38204	-1.30218	-1.33339	0.931729	0.835515	0.758415	-1.03958	-1.00265	-1.03077	-0.399429	-0.364845	-0.421745	-0.459526	-0.469437	-0.396263	0.237497	0.519472	0.705732	-1.32431	-1.46573	-1.3039	2.193	1.79256	1.73669	-0.615781	-0.543615	-0.64508	-0.654243	-0.501541	-0.483589	0.101448	0.33445	0.448479	-1.17497	-1.20606	-1.53674	-4.87859
15	MKA	M	20	-0.271004	-0.332153	-0.346626	1.54789	1.15268	1.11547	-0.164661	0.440128	0.742271	0.786394	0.257898	0.233089	0.911784	-1.55997	-1.88246	-1.58479	-1.72223	-1.70778	-0.172493	-0.179741	-0.170082	2.19459	2.02493	2.21046	-4.09077	-4.2412	-3.85057	1.77658	1.72875	1.88722	3.3632	3.69569	2.82418	-2.70168	-2.66067	-2.61432	-0.323936	-0.478577	-0.323875	0.218849	0.0722733	0.419609	-0.888957	-0.808036	-1.02022	-0.502653
16	Rad	M	25	-0.201523	-0.118668	-0.072464	1.07912	1.11403	1.11596	0.0539474	-0.426575	-0.110229	-0.146711	-0.360983	-0.379983	-0.993105	-0.183423	-0.578235	1.37855	1.46676	1.41635	-0.455315	-0.581001	-0.388916	1.72594	2.1182	1.64485	0.209686	0.904999	0.0184631	0.0466666	-0.375831	0.109402	-2.0467	-2.87452	-1.87938	0.552008	0.760321	0.641809	0.96666	0.614571	0.840012	2.13198	2.43916	2.12125	-1.61393	-2.41331	-1.56495	3.14492
17	Rad	V	53	0.286499	0.356033	0.330292	3.19386	3.2324	3.18556	0.174484	0.0651474	0.124985	0.0835747	-0.124731	-0.0344951	-2.29152	-2.31233	-2.25828	0.255703	0.167098	0.197554	-0.566093	-0.482735	-0.47596	2.43131	2.36456	2.27591	-4.32305	-4.27027	-4.36974	0.210598	0.0222385	-0.0243822	-0.312827	-0.378667	-0.0168047	0.647868	0.675429	0.72355	0.150337	0.0868454	0.0487061	0.114288	0.332294	0.137367	-5.0212	-5.17148	-5.05628	-0.596183
18	Rad	V	29	-0.554024	-0.537933	-0.563797	0.975151	1.13574	1.09133	-0.328463	-0.839474	-0.480181	0.00953577	0.0535265	0.0191359	1.54432	2.20836	1.8142	-0.83341	-0.740788	-0.813604	-1.35631	-1.47184	-1.48978	1.47537	1.71026	1.6773	-2.73233	-2.55683	-2.48478	0.136561	-0.19098	-0.290669	3.45297	2.99181	3.01733	-1.57875	-1.46115	-1.41627	0.402916	0.286842	0.237473	1.62971	2.12981	1.7198	-5.25958	-5.33665	-5.46668	-2.26071
19	Rad	M	17	0.552094	0.48214	0.526672	0.978367	0.988121	1.05301	-1.13111	-1.22372	-1.12869	-1.14345	-0.916496	-0.992541	2.07169	2.06208	2.09933	0.458534	0.496966	0.496997	0.979156	0.916611	0.875542	-0.0377541	0.160309	0.0219383	-3.34409	-3.07623	-2.93736	-0.997637	-0.942964	-1.1996	3.89254	3.42833	3.45803	0.720891	0.691334	0.65387	0.221687	0.19249	0.208443	0.427177	0.551079	0.735222	-1.8633	-2.02326	-2.12446	-0.493549
20	Rad	V	23	-0.437401	-0.459862	-0.460518	-0.437206	-0.397644	-0.423435	1.67397	1.49339	1.72197	0.296833	0.253427	0.128501	-1.06889	-0.921264	-0.926071	-0.401955	-0.435909	-0.515558	-0.381676	-0.449394	-0.36689	-0.413044	-0.426952	-0.4771	0.33065	0.300995	0.200256	0.730837	0.5268	0.768004	-0.0397453	0.201361	0.149035	-0.600048	-0.445681	-0.615307	-0.166954	-0.409668	-0.277153	-0.851879	-1.0229	-0.91428	-2.27571	-2.26578	-2.20551	-1.54904
21	Rad	V	20	-0.615524	-0.72498	-0.523308	0.435726	0.819672	0.311077	0.364052	0.609541	0.870743	-0.56149	-0.461372	-0.508565	1.23175	0.92089	0.430717	-1.51676	-1.68456	-1.43705	-2.29639	-2.35709	-2.34467	-0.0557175	0.105865	0.0378475	-1.18556	-0.611355	-0.945847	-0.817251	-0.682641	-0.760503	-0.795305	-1.25484	-1.09288	-0.857486	-0.96741	-0.952291	0.0867004	-0.0362625	0.182228	-0.559093	-0.367825	-0.437939	-0.00579071	-0.568918	-0.135872	3.54163
22	Rad	V	56	0.442345	0.503059	0.439728	1.69855	1.60912	1.50167	-1.02291	-0.932919	-0.880383	-0.343697	-0.0836704	-0.100601	1.47307	1.41988	1.39662	0.0644513	0.112634	-0.0113205	0.695457	0.844269	0.729485	3.1496	3.1348	2.89635	-3.42754	-3.66303	-3.53171	-0.372149	-0.219213	-0.271751	0.514267	1.19516	1.03158	-0.193698	-0.0585489	-0.122912	0.205978	0.0818176	0.196785	-0.135269	-0.441071	-0.283005	0.376101	0.502169	0.520937	2.66219
23	Rad	V	17	-0.593842	-0.556465	-0.568588	0.0968981	0.0503302	0.0407147	0.0263672	0.0988846	0.130848	-0.360852	-0.578245	-0.441317	1.42145	1.18206	1.17215	0.103405	-0.0243717	0.115737	1.51862	1.8316	1.59235	-2.40563	-2.40445	-2.395	-2.01397	-2.04982	-1.98338	-1.04122	-0.850548	-0.930347	2.01159	2.29244	1.828	1.28755	1.51051	1.40012	0.162003	-0.162704	0.0843887	-0.65451	-0.867723	-0.517622	-0.281746	-0.432232	-0.294233	0.535213
24	Rad	M	17	0.438232	0.46933	0.484421	1.42257	1.42582	1.34517	0.643864	0.72179	0.792759	0.9144	0.62219	0.87155	-1.81446	-1.91346	-1.88154	-0.201045	-0.218536	-0.151927	0.0458832	-0.0394135	0.0845566	1.1329	1.24907	1.03098	1.51081	1.79308	1.54798	-0.218131	-0.0826869	-0.435342	-3.57756	-3.95919	-3.82695	0.491522	0.342229	0.554051	-0.33374	-0.407013	-0.464272	-2.27608	-2.10925	-2.07213	-1.05969	-1.31218	-0.90066	0.527395
25	Rad	V	29	-0.413597	-0.367409	-0.331467	0.0999107	0.178673	0.0721512	0.302151	0.414173	0.741779	0.899658	0.759544	0.603171	1.41672	1.18139	0.74748	-0.446382	-0.391219	-0.512297	-0.326942	-0.413803	-0.343735	0.339161	0.606789	0.401314	1.32446	2.08422	1.36198	0.927633	0.951889	0.719398	0.588213	-0.301538	0.324368	-0.662233	-0.80248	-0.604363	-1.09297	-1.32572	-0.977684	0.296471	0.497326	0.320038	-3.01497	-3.73905	-3.01617	0.282965
[truncated: 74 more columns]
