# Supplementary material for: Validation of the OrthoGnathicAnalyser 2.0—3D accuracy assessment tool for bimaxillary surgery and genioplasty
Source: PLoS One. 2021 Jan 26;16(1):e0246196. doi: 10.1371/journal.pone.0246196 (PMC7837467; doi:10.1371/journal.pone.0246196)
Supplement: S1 Video — (ZIP) [file pone.0246196.s002.zip]

Archive with 1 entries (1 files):
- OGAIPS_2.mp4
